# Supplementary material for: Synthesis and Characterization of Novel 2-Alkyl-1,3,4-Oxadiazoles Containing a Phenylazo Group
Source: Molecules. 2024 Sep 11;29(18):4316. doi: 10.3390/molecules29184316 (PMC11433806; doi:10.3390/molecules29184316)
Supplement: Supplementary file 1 [file molecules-29-04316-s001.zip]

Archive with 1 entries (1 files):
- molecules-3191662-supplementary.pdf
